# Supplementary material for: Redox-Active Quinazolinone Thioamide Ag(I) Complexes with Potent Antibacterial Activity: Mechanistic Insights and Hydrogel-Enhanced Efficacy
Source: Molecules. 2025 Oct 13;30(20):4071. doi: 10.3390/molecules30204071 (PMC12566157; doi:10.3390/molecules30204071)
Supplement: Supplementary file 1 [file molecules-30-04071-s001.zip]

Archive with 1 entries (1 files):
- molecules-3872931-supplementary.pdf
